# Supplementary material for: Ciliary exclusion of Polycystin-2 promotes kidney cystogenesis in an autosomal dominant polycystic kidney disease model
Source: Nat Commun. 2019 Sep 6;10:4072. doi: 10.1038/s41467-019-12067-y (PMC6731238; doi:10.1038/s41467-019-12067-y)
Supplement: Supplementary file 4 — Source Data File [file 41467_2019_12067_MOESM4_ESM.xlsx]

## Sheet: Figure 2
	Figure 2. B	Graph showing densitometry of embryonic kidney lysates western blot represented in A)
						measurements of band intensities taken using ImageJ
						gel2
									pc2	tubulin	normalised		grouped by genotype		average
								null het	6679.57	4830.55	1.38278		null het	1.38278	0.976588
								lrm4	6343.69	5470.89	1.15954			0.464938
			PC2-H280					wt	9789.05	6050.89	1.61779			0.651425
								null het	4629.64	9957.55	0.464938			1.40721
								lrm4	4548.1	9441.89	0.481694
								wt	7230.76	6423.77	1.12563		lrm4	1.15954	0.93453
								null het	3567.86	5477.01	0.651425			0.481694												average % of Wt
			< Tubulin					lrm4	5348.47	6529.43	0.819133			0.819133									as a % of Wt
								wt	9527.76	6750.84	1.41134			1.27776						gel2	gel1r		gel2	gel1r
								null het	7685.23	5461.31	1.40721								null het	1.38278	1.1679		0.866854	0.490324
								lrm4	6397.23	5006.6	1.27776		wt	1.61779	1.59517					0.464938	1.07563		0.291467	0.451583
								wt	10079.6	4528.31	2.22591			1.12563						0.651425	1.30814		0.408374	0.549199
														1.41134						1.40721	1.29477		0.882174	0.543587			sd	se	ttest
														2.22591					ave	0.976588	1.21161				0.560445	56.0445	0.196866	0.0696026	0.633951	null het vs lrm4
																			lrm4	1.15954	1.14288		0.726905	0.479821
																				0.481694	1.07344		0.301971	0.450666
																				0.819133	1.03462		0.513509	0.434366
																				1.27776	0.96491		0.801019	0.405101
																			ave	0.93453	1.05396				0.51417	51.417	0.156543	0.0553462	0.000545664	lrm4 vs wt
									pc2	tubulin	normalised		null het	1.1679	1.21161				wt	1.61779	1.43067		1.01418	0.600641					0.00226958	null vs wt
								wt	6454.42	4511.48	1.43067			1.07563						1.12563	2.69243		0.705648	1.13037
						gel1 r		null het	6186.12	5296.79	1.1679			1.30814						1.41134	2.64304		0.884763	1.10963
								lrm4	4691.86	4105.28	1.14288			1.29477						2.22591	2.76145		1.39541	1.15935
								wt	11102.8	4123.7	2.69243								ave	1.59517	2.3819		1	1	1	100	0.242479	0.0857292
								null het	5272.18	4901.5	1.07563		lrm4	1.14288	1.05396
								lrm4	5023.64	4679.94	1.07344			1.07344
								wt	11289	4271.2	2.64304			1.03462
								null het	5389.47	4119.96	1.30814			0.96491
								lrm4	3580.62	3460.82	1.03462
								wt	11965.6	4333.08	2.76145		wt	1.43067	2.3819
								null het	4908.64	3791.13	1.29477			2.69243
								lrm4	3191.98	3308.06	0.96491			2.64304
														2.76145

## Sheet: Figure5
Figure 4. H	densitometry of PC1 and PC2 expression in MEF cells, WB shown in Fig 4.G
								h280	7e12
							b actin	PC2	PC1 NTF and FL			PC2 norm			grouped	sd	se		PC1 norm			grouped	sd	se
						++	9987.22	14529.9	1393.55			1.45485		++	1.00884	0.317169	0.183118		0.139533		++	0.247846	0.0831737	0.0480203
						+-	12455.1	6690.75	3108.81			0.537191		+-	0.608191	0.184976	0.106796		0.249602		+-	0.374916	0.125877	0.0726751
						lrm4	11310.3	3606.98	5808.95			0.31891		lrm4	0.546702	0.438687	0.253276		0.513596		lrm4	0.412582	0.0981759	0.0566819
						--	13244.3		10639			0		--	0	0	0		0.803291		--	0.514031	0.20539	0.118582
						++	12090.2	9002.46	3170.98			0.744605							0.262276
						+-	11866.9	10226.1	6492.02			0.861736							0.547071
						lrm4	11030	12798.7	4903.56			1.16035							0.444566
						--	14598.4		5058.66			0							0.346521
						++	15877.7	13131.8	5425.85			0.827059							0.341727
						+-	17826.5	7587.8	5848.42			0.425648							0.328075
						lrm4	16285.1	2619.38	4553.05			0.160844							0.279583
						--	15586.4		6114.25			0							0.39228

## Sheet: Supplementary Fig 10
										PC2 intensity/tubulin	normalise to wt-1		normalise to wt-1
										1st set				average	sd	se	ttest
									wt-	380.878	1
										352.941	0.926652		average increase
										191.466	0.502697		0.0954352	0.85658	0.191178	0.0780481	0.649093
										96.8523	1		1.11141	0.809783
										90.146	0.930757		0.00666597	0.903376
										75.4839	0.779371		1.00823
									wt+	408.367	1.07217		0.184204
										397.869	1.04461		1.20391
										126.667	0.332565			0.952015	0.46026	0.187901
										64.7436	0.668478			0.816449
										165.201	1.70571			1.08758
										86.059	0.888559
									hom-	66.3664	0.174246
										105.827	0.27785
										35.4983	0.0932014	overall	0.113113	0.250004	0.103716	0.0423419	0.118925
										24.0476	0.248292	%	1.45245	0.181766
										36.7491	0.379435		0.115802	0.318242
										31.6705	0.326998		1.63709
									hom+	125.468	0.329417		0.110424
										111.159	0.291849		1.34698
										103.384	0.271436			0.363117	0.125047	0.0510503
										25.0431	0.25857			0.297568
										55.5957	0.574025			0.428666
										43.913	0.453402
